# Supplementary material for: Understanding Coke Deposition Vis-à-Vis DRM Activity over Magnesia-Alumina Supported Ni-Fe, Ni-Co, Ni-Ce, and Ni-Sr Catalysts
Source: Nanomaterials (Basel). 2023 Oct 30;13(21):2874. doi: 10.3390/nano13212874 (PMC10650252; doi:10.3390/nano13212874)
Supplement: Supplementary file 1 [file nanomaterials-13-02874-s001.zip]

Archive with 1 entries (1 files):
- nanomaterials-2673236-supplementary.pdf
